# Supplementary material for: Increased cancer mortality in diabetic people treated with insulin: a register-based follow-up study
Source: BMC Health Serv Res. 2013 Jul 9;13:267. doi: 10.1186/1472-6963-13-267 (PMC3710488; doi:10.1186/1472-6963-13-267)
Supplement: Additional file 1: Table S1 — Mortality among people with and without diabetes in Finland in 1998–2002 and 2003–2007 (per 1000 person years). [file 1472-6963-13-267-S1.xls]

## Sheet: Taul1
Table 1 Mortality among people with and without diabetes in Finland in 1998-2002 and 2003-2007 (per 1000 person years)
	Insulin-treated people with diabetes								Non-insulin-treated people with diabetes								People without diabetes
	1998-2002			2003-2007					1998-2002			2003-2007					1998-2002			2003-2007
Age	Deaths	Mortality		Deaths	Mortality	Change	Confidence		Deaths	Mortality		Deaths	Mortality	Change	Confidence		Deaths	Mortality		Deaths	Mortality	Change	Confidence
(yrs)	(n)	per 1000 py		(n)	per 1000 py	%	interval		(n)	per 1000 py		(n)	per 1000 py	%	interval		(n)	per 1000 py		(n)	per 1000 py	%	interval
MEN
Neoplasms
0-14	1	0.1		0	0				0	0		3	1.8				109	0		101	0
15-29	6	0.3		5	0.2	-22	(-76, +157)		2	0.6		1	0.2	-61	(-96, +328)		193	0.1		153	0.1	-20	(-35, -1)
30-44	28	1		36	1.2	24	(-25, +102)		42	1.1		43	0.9	-17	(-46,+27)		1059	0.4		876	0.3	-12	(-20, -4)
45-59	159	6.9		191	7	1	(-18, +25)		661	4.5		996	4.7	4	(-6, +15)		5243	2.3		5442	2.2	-6	(-9, -2)
60-74	166	14.8		209	17.3	17	(-5, +43)		2005	13.5		2642	12.8	-5	(-11, +0)		11317	10.5		10641	9.2	-12	(-14, -10)
75-	36	29.3		45	27.8	-5	(-39, +47)		905	27		1252	24.6	-9	(-16, -1)		5157	25.1		5750	23.2	-7	(-11, -4)
All (n)	396			486					3615			4937					23078			22963
Diseases of
the circula-
tory system
0-14	0	0		0	0				1	1.1		0	0				31	0		25	0	-17	(-51, +41)
15-29	8	0.4		8	0.4	-6	(-65, +151)		0	0		4	0.9				173	0.1		131	0.1	-23	(-39, -4)
30-44	132	4.6		102	3.4	-25	(-43, -4)		148	4		142	3.1	-22	(-38, -2)		1864	0.6		1494	0.5	-15	(-21, -9)
45-59	379	16.5		337	12.4	-25	(-35, -13)		1536	10.6		1906	9.1	-14	(-20, -8)		6946	3.1		6650	2.7	-13	(-16, -10)
60-74	531	47.3		474	39.2	-17	(-27, -6)		5255	35.5		5430	26.4	-26	(-28, -23)		16173	14.9		13349	11.5	-23	(-25, -21)
75-	139	113.2		149	91.9	-19	(-36, +2)		3199	95.5		4148	81.4	-15	(-19, -11)		13146	64		13469	54.4	-15	(-17, -13)
All (n)	1189			1070					10139			11630					38333			35118
All-cause
mortality
0-14	11	0.81		8	0.5	-38	(-75, +53)		2	2.2		3	1.8	-15	(-86, +406)		931	0.3		875	0.3	-3	(-11, +7)
15-29	97	4.7		85	3.9	-18	(-38, +10)		18	5.2		18	4.1	-22	(-60, +49)		2995	1.2		2603	1.1	-12	(-16, -7)
30-44	469	16.3		415	13.9	-15	(-25, -3)		472	12.6		531	11.5	-9	(-20, +3)		8617	3		7275	2.7	-11	(-13, -8)
45-59	874	38.1		942	34.6	-9	(-17, -0)		3171	21.79		4340	20.6	-5	(-10, -1)		19653	8.7		20902	8.4	-3	(-5, -1)
60-74	1020	90.8		936	77.3	-15	(-22, -7)		9595	64.7		10661	51.7	-20	(-22, -18)		37416	34.6		33588	29	-16	(-17, -15)
75-	263	214.2		296	182.6	-15	(-28, +1)		6006	179.3		7624	149.6	-17	(-19, -14)		28518	138.9		29307	118.4	-15	(-16, -13)
All (n)	2734			2682					19264			23177					98130			94550
	Insulin-treated people with diabetes								Non-insulin-treated people with diabetes								People without diabetes
	1998-2002			2003-2007					1998-2002			2003-2007					1998-2002			2003-2007
Age	Deaths	Mortality		Deaths	Mortality	Change	Confidence		Deaths	Mortality		Deaths	Mortality	Change	Confidence		Deaths	Mortality		Deaths	Mortality	Change	Confidence
(yrs)	(n)	per 1000 py		(n)	per 1000 py	%	interval		(n)	per 1000 py		(n)	per 1000 py	%	interval		(n)	per 1000 py		(n)	per 1000 py	%	interval
WOMEN
Neoplasms
0-14	2	0.2		0	0				0	0		0	0				72	0		84	0
15-29	6	0.4		2	0.1	-68	(-94, +58)		3	0.6		3	0.4	-32	(-87, +207)		182	0.1		143	0.1	-20	(-36, -0)
30-44	15	0.8		25	1.3	57	(-17, +197)		49	1.6		49	1.4	-12	(-41, +30)		1390	0.5		1107	0.4	-16	(-22, -9)
45-59	74	5.5		102	6.3	16	(-14, +56)		384	3.6		497	3.4	-4	(-16, +9)		4287	1.8		4605	1.8	-3	(-7, +2)
60-74	118	9.2		176	16.1	74	(+38, +120)		1637	8.4		1826	8	-5	(-11, +2)		8769	5.7		8032	5.2	-9	(-11, -6)
75-	51	14		72	18.2	30	(-9, +85)		1547	15.6		1887	14.7	-6	(-12, +0)		6876	12.8		7465	12.3	-4	(-7, -1)
All (n)	266			377					3620								21576			21436
Diseases of
the circula-
tory system
0-14	1	0.1		0	0				0	0		0	0				21	0		19	0	-6	(-50, +74)
15-29	3	0.2		3	0.2	-4	(-81, +375)		1	0.2		0	0				83	0		71	0	-13	(-36, +20)
30-44	35	1.9		30	1.5	-19	(-50, +31)		34	1.1		34	1	-12	(-45, +41)		534	0.2		383	0.1	-24	(-34, -14)
45-59	123	9.1		103	6.4	-30	(-46, -9)		414	3.9		499	3.5	-11	(-22, +1)		1722	0.7		1627	0.6	-14	(-20, -8)
60-74	529	41.4		339	30.9	-25	(-35, -14)		4509	23.1		3525	15.4	-33	(-36, -30)		10473	6.8		7679	5	-27	(-29, -25)
75-	403	110.7		379	95.7	-14	(-25, -1)		8898	89.9		9444	73.5	-18	(-21, -16)		28906	53.7		28628	47.1	-12	(-14, -11)
All (n)	1094			854					13856			13502					41739			38407
All-cause
mortality
0-14	9	0.8		7	0.5	-33	(-75, +80)		1	0.9		4	2.2	139	(-73, +2036)		485	0.2		462	0.2	-1	(-13, +12)
15-29	54	3.5		34	2.1	-40	(-61, -7)		11	2.2		12	1.5	-32	(-70, +53)		946	0.4		833	0.4	-10	(-18, -1)
30-44	136	7.3		139	7	-4	(-24, +22)		154	5.2		180	5.3	3	(-17, +27)		3719	1.3		3102	1.2	-12	(-16, -8)
45-59	303	22.4		343	21.2	-5	(-19, +11)		1163	10.9		1541	10.7	-2	(-9, +6)		8814	3.8		9649	3.7	-1	(-3, +2)
60-74	906	70.8		710	64.8	-9	(-17, +1)		8227	42.1		7214	31.5	-25	(-28, -23)		26875	17.5		22396	14.6	-17	(-18, -15)
75-	691	189.8		673	169.9	-10	(-20, -0)		15233	153.8		16275	126.6	-18	(-20, -16)		56959	105.9		56875	93.5	-12	(-13, -11)
All (n)	2099			1906					24789			25226					97798			93317
