# Supplementary material for: Increased cancer mortality in diabetic people treated with insulin: a register-based follow-up study
Source: BMC Health Serv Res. 2013 Jul 9;13:267. doi: 10.1186/1472-6963-13-267 (PMC3710488; doi:10.1186/1472-6963-13-267)
Supplement: Additional file 2: Table S2 — Age standardized mortality (95% confidence interval) of insulin-treated people with diabetes aged 1–79 compared to people without diabetes (=1.00) by cause of death in 1998–2002 and 2003-2007. aSignificance of the difference between age adjusted excess mortality in 1998–2002 and in 2003–2007 [interaction between diabetes status (insulin treated diabetic people vs non-diabetic people) and two time periods], * = p < 0.05, ** = p < 0.01, *** = p < 0.001; otherwise non-significant. [file 1472-6963-13-267-S2.xls]

## Sheet: Taul1
Table 2 Age standardized mortality (95 % confidence interval) of insulin-treated people with diabetes aged 1-79 compared to people without diabetes (=1.00)
by cause of death in 1998-2002 and 2003-2007
			MEN		WOMEN
				2003-2007a	1998-2002	2003-2007a
A00-B99	Certain infectious and parasitic diseases		3.33 (2.06-5.40)	2.99 (1.79-5.00)	3.40 (1.96-5.89)	3.11 (1.66-5.82)
C00-D48	Neoplasms		2.01 (1.82-2.23)	2.39 (2.18-2.62)*	1.91 (1.68-2.16)	2.98 (2.68-3.31)***
	C00-C97	Malignant neoplasms	2.01 (1.82-2.23)	2.38 (2.17-2.61)*	1.92 (1.69-2.17)	2.98 (2.68-3.32)***
	C15-C26	Malignant neoplasms of digestive organs	2.93 (2.49-3.44)	3.36 (2.91-3.88)	2.71 (2.23-3.29)	4.06 (3.43-4.81)**
	C16	Malignant neoplasm of stomach	0.73 (0.36-1.45)	1.51 (0.92-2.48)	1.54 (0.83-2.88)	2.28 (1.29-4.04)
	C18	Malignant neoplasm of colon	2.02 (1.27-3.23)	1.87 (1.18-2.94)	1.25 (0.67-2.33)	1.84 (1.06-3.17)
	C20	Malignant neoplasm of rectum	1.58 (0.85-2.95)	2.19 (1.31-3.65)	1.27 (0.53-3.06)	2.06 (0.98-4.35)
	C22	Malignant neoplasm of liver and intrahepatic...	5.59 (3.84-8.10)	2.78 (1.72-4.50)*	2.89 (1.59-5.25)	3.16 (1.69-5.92)
	C25	Malignant neoplasm of pancreas	6.32 (4.97-8.04)	7.59 (6.18-9.33)	6.13 (4.65-8.07)	8.69 (6.92-10.92)
	C30-C39	Respiratory and intrathoracic organs	1.30 (1.03-1.64)	1.69 (1.38-2.07)	1.42 (0.92-2.21)	1.60 (1.06-2.41)
	C34	Malignant neoplasm of bronchus and lung	1.23 (0.97-1.57)	1.76 (1.43-2.15)*	1.44 (0.92-2.26)	1.68 (1.11-2.53)
	C43	Malignant melanoma of skin	0.98 (0.31-3.04)	1.27 (0.53-3.08)	2.08 (0.67-6.50)	2.79 (1.04-7.51)
	C50	Malignant neoplasm of breast	_	_	1.35 (0.93-1.94)	2.28 (1.71-3.05)*
	C51-C58	Female genital organs	_	_	1.45 (0.96-2.21)	1.87 (1.28-2.74)
	C60-C63	Male genital organs	1.20 (0.82-1.74)	1.41 (1.00-1.99)	_	_
	C64-C68	Urinary tract	2.08 (1.39-3.12)	2.32 (1.60-3.38)	1.63 (0.85-3.15)	4.65 (2.98-7.26)**
	C81-C96	Malignant neoplasms, stated or presumed to	3.25 (2.50-4.23)	3.62 (2.82-4.65)	2.12 (1.48-3.04)	4.52 (3.43-5.96)***
		be primary of lymphoid, haemotopoietic...
	Other malignant neoplasms		1.77 (1.28-2.44)	2.01 (1.49-2.69)	1.72 (1.17-2.54)	2.45 (1.73-3.47)
	D00-D48	Other neoplasms	2.17 (0.97-4.87)	3.11 (1.60-6.03)	1.58 (0.65-3.80)	2.74 (1.30-5.80)
E00-E90	Endocrine, nutritional and metabolic diseases		355.65 (295.11-428.62)	300.69 (250.80-360.50)	300.99 (254.81-372.27)	220.33 (182.13-266.53)*
F00-F99	Mental and behavioural disorders		1.87 (1.39-2.52)	1.51 (1.04-2.20)	2.03 (1.51-2.74)	2.07 (1.46-2.93)
	F01	Vascular dementia	1.45 (0.72-2.91)	3.26 (1.95-5.44)	2.59 (1.60-4.18)	1.81 (0.94-3.49)
	F03	Unspecified dementia	1.93 (1.09-3.41)	0.39 (0.10-1.57)*	1.66 (1.08-2.55)	2.37 (1.51-3.73)
	Other mental and behavioural disorders		2.06 (1.37-3.08)	1.27 (0.70-2.30)	2.46 (1.10-5.52)	1.69 (0.63-4.51)
G00-G99	Diseases of the nervous system		1.70 (1.23-2.34)	1.16 (0.85-1.58)	0.84 (0.54-1.30)	1.60 (1.20-2.14)*
I00-I99	Diseases of the circulatory system		4.08 (3.84-4.32)	3.86 (3.62-4.12)	5.60 (5.24-5.98)	5.38 (4.98-5.82)
	I10-I15	Hypertensive diseases	4.09 (2.35-7.11)	4.96 (3.17-7.76)	3.64 (2.10-6.32)	6.12 (3.82-9.82)
	I20-I25	Ischaemic heart diseases	4.71 (4.39-5.04)	4.71 (4.38-5.07)	7.55 (6.97-8.17)	7.80 (7.11-8.55)
	I21	Acute myocardial infarction	4.70 (4.28-5.16)	4.84 (4.34-5.40)	7.19 (6.46-8.00)	7.80 (6.81-8.94)
	I22	Subsequent myocardial infarction	5.18 (3.23-8.30)	5.02 (3.75-6.73)	7.09 (3.75-13.40)	13.27 (9.24-19.06)
	I25	Chronic ischaemic heart disease	4.70 (4.22-5.23)	4.58 (4.12-5.09)	8.12 (7.21-9.15)	7.41 (6.47-8.48)
	I60-I69	Cerebrovascular diseases	3.71 (3.21-4.29)	3.10 (2.64-3.65)	4.27 (3.72-4.90)	3.44 (2.89-4.09)
	Other diseases of the circulatory system		2.18 (1.79-2.65)	1.88 (1.53-2.31)	2.03 (1.55-2.66)	2.14 (1.61-2.84)
J00-J99	Diseases of the respiratory system		2.31 (1.95-2.75)	1.79 (1.43-2.25)	2.43 (1.93-3.07)	2.68 (1.98-3.62)
K00-K93	Diseases of the digestive system		4.63 (3.96-5.42)	4.72 (4.14 -5.39)	2.69 (2.02-3.58)	3.85 (3.04-4.89)
	K70-K77	Diseases of liver	4.08 (2.24-5.15)	3.80 (3.15-4.58)	3.46 (2.14-5.59)	5.84 (4.29-7.95)
	K70	Alcoholic liver disease	3.82 ((2.98-4.89)	3.79 (3.13-4.59)	3.16 (1.74-5.74)	4.19 (2.79-6.28)
	K85+K86	Acute pancreatitis, other pancreas diseases	20.66 (15.76-27.08)	21.10 (16.49-27.01)	7.53 (3.32-17.08)	7.59 (3.35-17.21)
	Other diseases of the digestive system		1.95 (1.33-2.88)	2.74 (1.99-3.76)	2.06 (1.39-3.06)	2.21 (1.45-3.37)
N00-N99	Diseases of the genitourinary system		4.21 (2.47-7.17)	4.10 (2.31-7.29)	3.00 (1.69-5.31)	3.30 (1.77-6.18)
	N10-N19	Renal diseases	5.80 (2.97-11.33)	4.60 (2.16-9.79)	4.29 (2.35-7.82)	4.28 (2.21-8.31)
	Other diseases of the genitourinary system		3.00 (1.24-7.30)	3.67 (1.51-8.94)	0.71 (0.10-5.10)	1.12 (0.16-8.00)
V01-Y98	External causes of morbidity and mortality		2.06 (1.81-2.35)	1.87 (1.65-2.15)	2.49 (1.96-3.16)	2.10 (1.63-2.71)
	V01-X59	Accidents	2.42 (2.06-2.83)	1.96 (1.67-2.30)	2.61 (1.95-3.48)	2.18 (1.61-2.96)
	V01-V99	Transport accidents	1.53 (1.01-2.31)	1.14 (0.71-1.84)	2.53 (1.35-4.72)	1.51 (0.62-3.64)
	W00-X59	Other external causes of accidental injury	2.69 (2.27-3.19)	2.16 (1.83-2.56)	2.65 (1.92-3.67)	2.34 (1.69-3.23)
	X45	Accidental poisoning by and exposure	2.43 (1.68-3.51)	2.23 (1.62-3.10)	0.50 (0.07-3.57)	1.38 (0.52-3.69)
		to alcohol
	X60-X84	Intentional self harm	1.64 (1.26-2.13)	1.95 (1.51-2.51)	2.65 (1.68-4.17)	2.23 (1.36-3.65)
	Other external causes of morbidity and mortality		1.39 (0.79-2.45)	1.24 (0.67-2.32))	1.45 (0.47-4.52)	1.11 (0.28-4.46)
Other causes of death			4.00 (2.81-5.68)	2.95 (2.03-4.30)	2.09 (1.31-3.33)	3.97 (2.78-5.67)*
A00-Y98	ALL CAUSES OF DEATH		3.57 (3.43-3.71)	3.45 (3.31-3.58)	4.14 (3.95-4.34)	4.29 (4.08-4.51)
1aSignificance of the difference between age adjusted excess mortality in 1998-2002 and in 2003-2007 [interaction between diabetes status (insulin treated diabetic
people vs non-diabetic people) and two time periods], *= p<0.05, ** = p<0.01, *** = p<0.001; otherwise non-significant.
