# Supplementary material for: Increased cancer mortality in diabetic people treated with insulin: a register-based follow-up study
Source: BMC Health Serv Res. 2013 Jul 9;13:267. doi: 10.1186/1472-6963-13-267 (PMC3710488; doi:10.1186/1472-6963-13-267)
Supplement: Additional file 3: Table S3 — Age standardized mortality (95% confidence interval) of non-insulin-treated people with diabetes aged 1–79 compared to people without diabetes (=1.00) by cause of death in 1998–2002 and 2003-2007. aSignificance of the difference between age adjusted excess mortality in 1998–2002 and in 2003–2007 [interaction between diabetes status (non-insulin treated diabetic people vs non-diabetic people) and two time periods], * = p < 0.05, *** = p < 0.001; otherwise non-significant. [file 1472-6963-13-267-S3.xls]

## Sheet: Taul1
Table 3 Age standardized mortality (95 % confidence interval) of non-insulin-treated people with diabetes aged 1-79 compared to people without diabetes (=1.00)
by cause of death in 1998-2002 and 2003-2007
			MEN		WOMEN
			1998-2002	2003-2007a	1998-2002	2003-2007a
A00-B99	Certain infectious and parasitic diseases		1.86 (1.52-2.29)	1.83 (1.51-2.21)	2.44 (2.03-2.93)	1.93 (1.59-2.34)
C00-D48	Neoplasms		1.38 (1.33-1.43)	1.46 (1.42-1.51)*	1.48 (1.42-1.54)	1.48 (1.43-1.54)
	C00-C97	Malignant neoplasms	1.37 (1.32-1.43)	1.46 (1.41-1.51)*	1.46 (1.40-1.52)	1.47 (1.42-1.53)
	C15-C26	Malignant neoplasms of digestive organs	1.81 (1.70-1.93)	1.92 (1.82-2.03)	1.72 (1.61-1.84)	1.73 (1.63-1.85)
	C16	Malignant neoplasm of stomach	1.12 (0.95-1.33)	1.20 (1.03-1.40)	1.39 (1.16-1.66)	1.29 (1.08-1.55)
	C18	Malignant neoplasm of colon	1.53 (1.30-1.80)	1.41 (1.22-1.63)	1.25 (1.06-1.48)	1.29 (1.10-1.50)
	C20	Malignant neoplasm of rectum	1.26 (1.02-1.56)	1.22 (1.01-1.47)	1.21 (0.95-1.54)	1.26 (1.00-1.58)
	C22	Malignant neoplasm of liver and intrahepatic...	3.68 (3.16-4.29)	3.85 (3.38-4.38)	2.22 (1.84-2.69)	2.20 (1.83-2.66)
	C25	Malignant neoplasm of pancreas	2.55 (2.26-2.89)	2.81 (2.54-3.11)	2.63 (2.34-2.97)	2.68 (2.41-2.97)
	C30-C39	Respiratory and intrathoracic organs	1.10 (1.02-1.19)	1.16 (1.09-1.24)	1.06 (0.92-1.22)	1.16 (1.03-1.30)
	C34	Malignant neoplasm of bronchus and lung	1.12 (1.03-1.20)	1.17 (1.10-1.25)	1.06 (0.92-1.22)	1.17 (1.04-1.32)
	C43	Malignant melanoma of skin	1.44 (1.05-1.96)	1.38 (1.07-1.78)	1.34 (0.90-2.01)	1.57 (1.11-2.20)
	C50	Malignant neoplasm of breast	_	_	1.41 (1.27-1.57)	1.26 (1.14-1.40)
	C51-C58	Female genital organs	_	_	1.29 (1.14-1.46)	1.37 (1.23-1.53)
	C60-C63	Male genital organs	1.10 (0.99-1.22)	1.17 (1.07-1.29)	_	_
	C64-C68	Urinary tract	1.52 (1.32-1.76)	1.50 (1.32-1.71)	1.72 (1.45-2.05)	1.83 (1.54-2.17)
	C81-C96	Malignant neoplasms, stated or presumed to	1.37 (1.21-1.55)	1.53 (1.37-1.70)	1.41 (1.25-1.59)	1.43 (1.27-1.60)
		be primary of lymphoid, haemotopoietic...
	Other malignant neoplasms		1.34 (1.18-1.51)	1.44 (1.30-1.60)	1.30 (1.14-1.47)	1.40 (1.24-1.57)
	D00-D48	Other neoplasms	1.79 (1.38-2.33)	1.62 (1.27-2.07)	2.09 (1.69-2.57)	1.75 (1.40-2.18)
E00-E90	Endocrine, nutritional and metabolic diseases		66.44 (54.57-80.88)	52.55 (43.61-63.33)	59.34 (49.52-71.10)	35.25 (29.61-41.96)***
F00-F99	Mental and behavioural disorders		1.33 (1.19-1.48)	1.55 (1.40-1.71)*	1.45 (1.33-1.58)	1.43 (1.30-1.57)
	F01	Vascular dementia	1.72 (1.46-2.03)	1.94 (1.66-2.28)	1.81 (1.57-2.09)	1.67 (1.44-1.94)
	F03	Unspecified dementia	1.10 (0.91-1.32)	1.27 (1.06-1.52)	1.21 (1.08-1.37)	1.28 (1.12-1.46)
	Other mental and behavioural disorders		1.18 (0.94-1.47)	1.46 (1.18-1.80)	1.71 (1.26-2.32)	1.68 (1.26-2.24)
G00-G99	Diseases of the nervous system		0.87 (0.77-0.99)	0.94 (0.86-1.03)	0.77 (0.69-0.87)	0.98 (0.91-1.07)***
I00-I99	Diseases of the circulatory system		2.41 (2.36-2.47)	2.28 (2.23-2.34)***	2.78 (2.71-2.85)	2.54 (2.48-2.61)***
	I10-I15	Hypertensive diseases	3.33 (2.72-4.08)	3.47 (2.94-4.10)	2.99 (2.53-3.53)	3.23 (2.75-3.79)
	I20-I25	Ischaemic heart diseases	2.60 (2.53-2.68)	2.54 (2.47-2.62)	3.32 (3.22-3.43)	3.15 (3.04-3.26)*
	I21	Acute myocardial infarction	2.63 (2.53-2.73)	2.47 (2.36-2.58)*	3.30 (3.16-3.45)	3.02 (2.86-3.18)*
	I22	Subsequent myocardial infarction	2.65 (2.17-3.24)	3.00 (2.69-3.36)	3.83 (3.01-4.88)	4.44 (3.78-5.21)
	I25	Chronic ischaemic heart disease	2.56 (2.45-2.68)	2.56 (2.46-2.66)	3.34 (3.18-3.52)	3.17 (3.02-3.34)
	I60-I69	Cerebrovascular diseases	2.30 (2.17-2.43)	2.00 (1.89-2.11)***	2.21 (2.10-2.33)	1.86 (1.76-1.97)***
	Other diseases of the circulatory system		1.64 (1.53-1.77)	1.59 (1.49-1.69)	1.93 (1.79-2.07)	1.89 (1.76-2.03)
J00-J99	Diseases of the respiratory system		1.49 (1.40-1.58)	1.24 (1.16-1.33)***	1.61 (1.49-1.73)	1.62 (1.48-1.77)
K00-K93	Diseases of the digestive system		2.50 (2.30-2.70)	2.07 (1.93-2.21)***	2.01 (1.83-2.22)	1.82 (1.67-1.99)
	K70-K77	Diseases of liver	3.05 (2.72-3.41)	2.35 (2.15-2.57)***	3.28 (2.77-3.89)	2.68 (2.32-3.09)
	K70	Alcoholic liver disease	2.77 (2.45-3.13)	2.28 (2.07-2.51)*	2.36 (1.83-3.05)	2.57 (2.14-3.08)
	K85+K86	Acute pancreatitis and other pancreas diseases	4.58 (3.62-5.80)	4.35 (3.54-5.35)	3.01 (2.00-4.53)	2.93 (2.00-4.27)
	Other diseases of the digestive system		1.64 (1.45-1.87)	1.52 (1.35-1.71)	1.55 (1.38-1.75)	1.51 (1.34-1.69)
N00-N99	Diseases of the genitourinary system		2.19 (1.78-2.69)	2.26 (1.85-2.77)	2.62 (2.23-3.09)	2.75 (2.33-3.25)
	N10-N19	Renal diseases	2.28 (1.70-3.05)	2.47 (1.89-3.22)	2.91 (2.39-3.53)	2.73 (2.24-3.33)
	Other diseases of the genitourinary system		2.17 (1.61-2.93)	2.03 (1.48-2.78)	2.12 (1.56-2.88)	2.84 (2.10-3.84)
V01-Y98	External causes of morbidity and mortality		1.36 (1.26-1.46)	1.42 (1.33-1.50)	1.65 (1.50-1.83)	1.56 (1.42-1.71)
	V01-X59	Accidents	1.38 (1.27-1.51)	1.37 (1.28-1.47)	1.72 (1.54-1.92)	1.57 (1.42-1.74)
	V01-V99	Transport accidents	1.34 (1.10-1.64)	1.16 (0.95-1.40)	1.04 (0.73-1.49)	1.03 (0.72-1.48)
	W00-X59	Other external causes of accidental injury	1.40 (1.28-1.54)	1.40 (1.30-1.51)	1.86 (1.65-2.09)	1.62 (1.46-1.80)
	X45	Accidental poisoning by and exposure	1.48 (1.19-1.84)	1.78 (1.52-2.07)	1.18 (0.71-1.95)	2.04 (1.51-2.76)
		to alcohol
	X60-X84	Intentional self harm	1.35 (1.17-1.56)	1.51 (1.33-1.72)	1.53 (1.19-1.97)	1.53 (1.21-1.93)
	Other external causes of morbidity and mortality		1.36 (1.03-1.79)	1.38 (1.08-1.78)	1.47 (0.96-2.27)	1.18 (0.73-1.89)
Other causes of death			1.67 (1.36-2.05)	1.52 (1.27-1.82)	1.47 (1.25-1.73)	1.36 (1.16-1.60)
A00-Y98	ALL CAUSES OF DEATH		1.94 (1.91-1.98)	1.82 (1.79-1.85)***	2.17 (2.13-2.21)	1.95 (1.91-1.98)***
aSignificance of the difference between age adjusted excess mortality in 1998-2002 and in 2003-2007 [interaction between diabetes status (non-insulin treated diabetic
people vs non-diabetic people) and two time periods], *= p<0.05, ** = p<0.01, *** = p<0.001; otherwise non-significant.
